# Supplementary material for: Real‐World Effectiveness of Sotrovimab in Patients Infected With SARS‐CoV‐2 Omicron Subvariant BA.2 in Western Sydney, Australia
Source: J Med Virol. 2025 Feb 13;97(2):e70235. doi: 10.1002/jmv.70235 (PMC11822876; doi:10.1002/jmv.70235)
Supplement: Supplementary file 3 — Supporting information. [file JMV-97-e70235-s004.xlsx]

## Sheet: Table S1
Table S1. Baseline characteristics of SARS-CoV-2 patients where variant of infection was confirmed by sequencing.
	Characteristic	Un-sequenced	Delta	OmicronBA1	OmicronBA2
	All	(n=261)	(n=12)	(n=81)	(n=81)
	Age	51.1 (16.7)	42.6 (17.0)	52.1 (14.6)	51.4 (16.7)
	Sex
	Female	147 (56.3%)	4 (33.3%)	37 (45.7%)	40 (49.4%)
	Male	114 (43.7%)	8 (66.7%)	44 (54.3%)	41 (50.6%)
	Vaccine Status
	Unvaccinated	35 (13.4%)	5 (41.7%)	7 (8.6%)	5 (6.2%)
	One dose	31 (11.9%)	5 (41.7%)	1 (1.2%)	1 (1.2%)
	Two doses	93 (35.6%)	-	36 (44.4%)	34 (42.0%)
	Three doses	91 (34.9%)	2 (16.7%)	35 (43.2%)	37 (45.7%)
	Four doses	10 (3.8%)	-	2 (2.5%)	4 (4.9%)
	Comorbidities
	Cardiac	35 (13.4%)	3 (25.0%)	13 (16.0%)	7 (8.6%)
	Diabetes	51 (19.5%)	4 (33.3%)	20 (24.7%)	20 (24.7%)
	Chronic Lung Disease	30 (11.5%)	2 (16.7%)	8 (9.9%)	10 (12.3%)
	Kidney Disease	52 (19.9%)	2 (16.7%)	29 (35.8%)	14 (17.3%)
	Liver Disease	2 (0.8%)	-	3 (3.7%)	1 (1.2%)
	Cancer	30 (11.5%)	1 (8.3%)	14 (17.3%)	16 (19.8%)
	Immunocompromised	149 (57.1%)	-	55 (67.9%)	57 (70.4%)
	Obese (BMI>30)	76 (29.1%)	9 (75.0%)	16 (19.8%)	10 (12.3%)
	ED Admission	34 (13.0%)	1 (8.3%)	12 (14.8%)	10 (12.3%)
	Death	1 (0.4%)	-	-	-

## Sheet: Table S2
Table S2. Clinical criteria for Sotrovimab administration and prioritised cohorts in NSW.

## Sheet: Table S3
Table S3. Cox regression analysis of SARS-CoV-2 variants identified by time of infection (A) or sequencing (B).
A
B
